# Supplementary material for: Coronary artery calcification detected by initial polytrauma CT in severely injured patients: retrospective single-center cohort study
Source: Eur J Trauma Emerg Surg. 2024 Mar 5;50(4):1527–36. doi: 10.1007/s00068-024-02487-x (PMC11458666; doi:10.1007/s00068-024-02487-x)
Supplement: Supplementary file 2 — Supplementary file2 (XLSX 92 KB) [file 68_2024_2487_MOESM2_ESM.xlsx]

## Sheet: Tabelle1
Nr.	Incl. Nr.	Weston ≥1 yes/no	Weston Score	WS RCA	WS RCA yes/no	WS LCA	WS LCA yes/no	WS RCX	WS RCX yes/no	WS LAD	WS LAD yes/no	Age	Sex (1male, 0female)	Height	Weight	BMI	ASA	ASA≥3	ISS	AIS chest	AIS head	AIS face	AIS abd lumb	AIS extrem pelv	AIS extern	CPR prior CT	Chest tube 1yes	PaO2/FiO2 worst ≤24h	Ventil days	ICU days	days to death	mort 24	mort 30	mort hosp	2 MAIS >2	sbp<91	>ptt39 inr1.4	BE<-5.9	age>69	GCS<9	Berlin
1	3	0	0	0	0	0	0	0	0	0	0	19	1	180	80	25	1	0	38	3	5	0	0	2	0	0	0	355	2	2	2	0	1	1	1	0	0	0	0	1	1
2	4	0	0	0	0	0	0	0	0	0	0	19	1	183	85	26	1	0	16	0	4	0	0	0	0	0	0	438	5	9		0	0	0	0	0	0	0	0	0	0
3	5	1	5	1	1	1	1	1	1	2	1	52	1	178	80	25	2	0	22	0	2	0	3	3	0	0	0	440	1	4		0	0	0	0	0	0	0	0	0	0
4	6	0	0	0	0	0	0	0	0	0	0	34	0	165	70	26	2	0	24	0	2	0	2	4	0	0	0	397	3	9		0	0	0	0	0	0	0	0	0	0
5	7	1	6	0	0	3	1	0	0	3	1	70	1	175	75	25	2	0	25	0	4	3	0	0	0	0	0	440	15	18		0	0	0	0	0	0	0	1	1	0
6	9	0	0	0	0	0	0	0	0	0	0	22	1	188	90	26	2	0	50	4	5	0	0	3	0	0	0	136	4	4	4	0	1	1	1	0	0	1	0	1	1
7	10	0	0	0	0	0	0	0	0	0	0	42	1	180	80	25	2	0	24	4	2	2	0	0	0	0	1	322	1	5		0	0	0	0	0	0	0	0	0	0
8	11	1	5	0	0	2	1	1	1	2	1	49	1	175	80	27	2	0	29	3	1	0	2	4	0	0	1	428	17	37		0	0	0	1	1	0	0	0	0	1
9	12	0	0	0	0	0	0	0	0	0	0	29	1	182	90	28	2	0	29	3	2	0	0	4	0	0	0	381	4	9		0	0	0	0	0	0	0	0	0	0
10	13	1	3	0	0	1	1	2	1	0	0	56	1	175	80	27	2	0	16	0	4	0	0	0	0	0	0	413	33	33		0	0	0	0	0	0	0	0	0	0
11	14	0	0	0	0	0	0	0	0	0	0	25	1	178	82	26	1	0	29	0	5	2	0	0	0	0	0	399	14	14		0	0	0	0	0	0	0	0	1	0
12	15	0	0	0	0	0	0	0	0	0	0	41	1	180	80	25	2	0	17	2	0	0	2	3	0	0	0	390	0.5	1		0	0	0	0	0	0	0	0	0	0
13	16	0	0	0	0	0	0	0	0	0	0	41	1	180	90	27	2	0	50	4	5	0	0	3	0	0	0	188	2	2	2	0	1	1	1	1	1	1	0	1	1
14	19	1	2	0	0	1	1	0	0	1	1	70	1	178	82	27	3	1	45	5	4	2	2	2	0	0	1	103	1	1	1	1	1	1	0	1	1	1	1	1	1
15	20	1	4	0	0	1	1	1	1	2	1	55	1	180	80	25	2	0	25	0	5	0	0	0	0	0	0	396	14	14	14	0	1	1	0	0	0	0	0	1	0
16	21	1	6	2	1	1	1	1	1	2	1	70	1	178	80	25	3	1	16	4	0	0	0	0	0	0	0	267	0.5	2		0	0	0	0	0	0	0	1	0	0
17	22	0	0	0	0	0	0	0	0	0	0	36	1	180	85	26	2	0	22	3	1	0	3	2	0	0	1	361	17	26		0	0	0	0	0	0	0	0	0	0
18	24	0	0	0	0	0	0	0	0	0	0	25	0	165	70	26	2	0	38	3	5	2	2	2	0	0	0	348	2	2	2	0	1	1	1	0	0	0	0	1	1
19	26	1	12	3	1	3	1	3	1	3	1	75	1	175	92	29	3	1	36	2	4	0	4	0	0	0	0	169	1	1	1	1	1	1	1	0	1	1	1	1	1
20	27	1	6	2	1	2	1	1	1	1	1	51	1	180	80	25	2	0	41	4	4	0	3	2	0	0	0	386	13	32		0	0	0	1	0	0	0	0	1	1
21	28	1	5	1	1	1	1	2	1	1	1	62	1	182	90	28	2	0	36	4	3	0	0	2	0	0	0	331	23	27		0	0	0	1	0	0	1	0	1	1
22	29	0	0	0	0	0	0	0	0	0	0	50	1	178	80	24	2	0	34	3	0	0	3	4	0	0	0	388	3	11		0	0	0	0	0	0	0	0	0	0
23	31	0	0	0	0	0	0	0	0	0	0	25	1	175	80	26	2	0	16	0	0	0	0	4	0	0	0	453	0.5	2		0	0	0	0	0	0	0	0	0	0
24	33	1	5	1	1	1	1	1	1	2	1	59	1	175	70	23	2	0	43	0	5	0	3	3	0	0	0	397	14	14	14	0	1	1	1	0	0	0	0	1	1
25	36	1	6	1	1	2	1	2	1	1	1	52	1	180	75	23	2	0	16	4	0	0	0	0	0	0	0	439	0.5	1		0	0	0	0	0	0	0	0	0	0
26	37	1	3	1	1	0	0	1	1	1	1	32	0	160	44	17	2	0	48	4	4	0	3	4	0	0	0	342	7	25		0	0	0	1	0	0	0	0	1	1
27	39	1	3	1	1	1	1	0	0	1	1	25	0	165	65	25	2	0	41	4	3	0	4	3	0	0	0	189	3	6		0	0	0	1	0	1	0	0	1	1
28	40	1	1	0	0	0	0	1	1	0	0	21	1	175	75	25	1	0	36	4	4	0	2	0	0	0	1	485	13	21		0	0	0	1	0	0	0	0	1	1
29	45	1	2	1	1	0	0	1	1	0	0	49	1	175	75	24	2	0	38	5	3	0	0	2	0	0	1	350	40	73		0	0	0	0	0	1	1	0	1	1
30	46	0	0	0	0	0	0	0	0	0	0	19	1	185	80	23	1	0	54	5	5	0	2	0	0	1	0	202	1	1	1	1	1	1	1	1	1	1	0	1	1
31	47	1	4	1	1	3	1	0	0	0	0	52	1	190	105	29	2	0	20	4	0	2	0	0	0	0	1	397	13	40		0	0	0	0	0	0	0	0	0	0
32	48	0	0	0	0	0	0	0	0	0	0	39	0	160	90	35	2	0	34	4	0	0	3	3	0	0	1	184	8	17		0	0	0	1	1	1	1	0	1	1
33	50	0	0	0	0	0	0	0	0	0	0	53	1	175	70	23	2	0	20	4	0	0	0	2	0	0	1	355	0.5	5		0	0	0	1	0	0	0	0	0	1
34	51	1	2	0	0	1	1	1	1	0	0	72	0	165	75	28	2	0	25	0	5	0	0	0	0	0	0	466	9	14		0	0	0	0	0	0	0	1	1	0
35	52	0	0	0	0	0	0	0	0	0	0	21	0	168	65	23	1	0	20	2	0	0	0	4	0	0	0	524	0.5	6		0	0	0	0	0	0	0	0	0	0
36	54	0	0	0	0	0	0	0	0	0	0	20	1	188	83	23	1	0	22	3	3	0	0	2	0	0	0	483	1	4		0	0	0	0	0	0	0	0	1	0
37	55	0	0	0	0	0	0	0	0	0	0	27	1	190	100	28	1	0	34	3	5	0	0	0	0	0	1	442	24	33		0	0	0	1	0	0	0	0	1	1
38	56	0	0	0	0	0	0	0	0	0	0	21	1	180	75	23	1	0	33	2	5	2	0	0	0	0	0	557	19	19		0	0	0	0	0	0	0	0	1	0
39	58	0	0	0	0	0	0	0	0	0	0	25	1	170	65	22	2	0	29	0	5	2	0	0	0	0	0	436	20	28		0	0	0	0	0	0	0	0	1	0
40	61	1	4	0	0	2	1	1	1	1	1	59	1	180	85	26	2	0	41	4	2	4	0	3	0	0	0	318	4	16		0	0	0	1	1	0	0	0	1	1
41	62	0	0	0	0	0	0	0	0	0	0	18	1	190	70	19	1	0	50	3	5	4	0	0	0	0	0	376	17	17		0	0	0	1	0	0	0	0	1	1
42	63	1	3	0	0	1	1	1	1	1	1	60	1	185	95	28	2	0	50	3	5	2	4	3	0	0	0	237	9	21		0	0	0	1	1	0	1	0	1	1
43	64	0	0	0	0	0	0	0	0	0	0	21	1	184	85	24	1	0	29	4	0	0	3	2	0	0	0	426	0.5	6		0	0	0	0	0	0	0	0	0	0
44	65	1	2	0	0	1	1	0	0	1	1	21	1	195	85	22	1	0	54	4	5	0	4	3	0	0	1	84	1	1	1	1	1	1	1	1	1	1	0	1	1
45	67	1	2	0	0	0	0	1	1	1	1	31	1	185	71	21	2	0	43	3	1	3	3	5	0	0	0	268	3	18		0	0	0	1	1	1	1	0	1	1
46	68	0	0	0	0	0	0	0	0	0	0	48	1	180	85	26	2	0	34	4	1	0	3	3	0	0	1	439	0.5	6		0	0	0	1	1	0	0	0	1	1
47	69	1	3	1	1	1	1	1	1	0	0	80	1	175	80	26	3	1	16	0	4	0	0	0	0	0	0	387	18	18		0	0	0	0	0	0	0	1	1	0
48	70	1	2	0	0	1	1	0	0	1	1	48	1	180	85	26	2	0	75	4	6	2	0	0	0	0	0	432	3	3	3	0	1	1	0	0	0	0	0	1	1
49	71	0	0	0	0	0	0	0	0	0	0	19	1	185	85	25	1	0	57	5	4	3	4	3	0	0	0	438	24	29		0	0	0	1	0	1	1	0	1	1
50	72	1	1	1	1	0	0	0	0	0	0	43	1	185	85	25	2	0	22	3	2	0	0	3	0	0	0	332	1	14		0	0	0	0	0	0	0	0	1	0
51	74	0	0	0	0	0	0	0	0	0	0	26	1	190	98	27	2	0	34	3	4	0	0	3	0	0	1	346	13	18		0	0	0	1	0	0	0	0	1	1
52	75	1	5	1	1	2	1	2	1	0	0	43	0	165	60	22	2	0	32	4	0	0	0	4	0	0	0	445	4	8		0	0	0	0	0	0	0	0	0	0
53	77	1	5	1	1	0	0	1	1	3	1	54	0	164	55	20	2	0	24	2	4	2	0	0	0	0	0	384	6	10		0	0	0	1	0	0	0	0	0	1
54	78	0	0	0	0	0	0	0	0	0	0	18	0	160	60	25	1	0	24	4	2	2	0	2	0	0	0	444	0.125	5		0	0	0	0	0	0	0	0	0	0
55	79	0	0	0	0	0	0	0	0	0	0	25	0	173	65	22	1	0	29	4	2	3	0	0	0	0	1	396	0.5	6		0	0	0	0	0	0	0	0	0	0
56	82	0	0	0	0	0	0	0	0	0	0	20	1	180	70	22	2	0	41	4	4	0	3	0	0	0	1	412	30	30		0	0	0	1	0	0	0	0	1	1
57	83	1	3	1	1	0	0	1	1	1	1	74	0	165	80	30	3	1	50	5	4	0	0	3	0	0	0	277	37	42		0	0	0	1	0	0	1	1	1	1
58	84	0	0	0	0	0	0	0	0	0	0	36	0	165	77	28	2	0	20	2	0	0	4	0	0	0	0	428	1	5		0	0	0	0	0	0	0	0	0	0
59	85	0	0	0	0	0	0	0	0	0	0	41	1	190	100	28	2	0	25	0	5	0	0	0	0	0	0	292	16	20		0	0	0	0	0	0	0	0	1	0
60	89	1	5	2	1	2	1	1	1	0	0	65	1	180	100	31	2	0	48	4	4	4	0	0	0	0	0	142	30	48		0	0	0	1	0	0	0	0	1	1
61	92	0	0	0	0	0	0	0	0	0	0	44	1	187	70	20	2	0	45	4	1	2	0	5	0	0	1	182	15	27		0	0	0	1	1	1	1	0	1	1
62	93	0	0	0	0	0	0	0	0	0	0	24	1	186	70	20	1	0	18	3	0	0	0	0	3	0	0	432	1	2		0	0	0	0	0	0	0	0	0	0
63	94	0	0	0	0	0	0	0	0	0	0	25	1	185	90	26	1	0	29	3	4	2	0	2	0	0	0	347	14	19		0	0	0	1	0	0	0	0	1	1
64	96	0	0	0	0	0	0	0	0	0	0	69	1	180	100	31	3	1	41	5	3	0	0	0	0	0	0	438	30	30		0	0	0	1	0	0	0	0	0	1
65	97	0	0	0	0	0	0	0	0	0	0	53	1	185	105	31	2	0	41	4	4	3	0	0	1	0	0	133	36	44		0	0	0	1	0	0	1	0	1	1
66	99	1	6	1	1	2	1	2	1	1	1	69	1	175	70	23	3	1	16	0	4	0	0	0	0	0	0	367	25	29		0	0	0	0	0	0	0	0	1	0
67	100	1	7	1	1	1	1	3	1	2	1	83	0	165	80	29	4	1	25	0	5	0	0	0	0	0	0	432	1	1	1	1	1	1	0	1	0	0	1	1	0
68	101	0	0	0	0	0	0	0	0	0	0	22	1	181	82	25	1	0	16	4	0	0	0	0	0	0	0	397	1	2		0	0	0	0	0	0	0	0	0	0
69	103	0	0	0	0	0	0	0	0	0	0	33	0	168	55	19	2	0	34	0	3	0	3	4	0	0	0	388	14	20		0	0	0	1	0	0	0	0	1	1
70	105	1	6	0	0	1	1	3	1	1	1	90	1	175	75	24	4	1	25	3	4	0	0	0	0	0	0	423	15	23		0	0	0	1	1	0	0	1	1	1
71	106	1	4	0	0	1	1	3	1	0	0	70	1	173	90	30	2	0	34	0	5	0	0	3	0	0	0	412	19	24		0	0	0	1	0	1	0	1	1	1
72	107	0	0	0	0	0	0	0	0	0	0	22	0	176	90	30	2	0	20	0	0	0	2	4	0	0	0	398	0.5	2		0	0	0	0	0	0	0	0	0	0
73	108	0	0	0	0	0	0	0	0	0	0	49	1	171	70	24	2	0	24	2	0	0	4	2	0	0	0	512	0.5	5		0	0	0	1	0	0	0	0	1	1
74	109	0	0	0	0	0	0	0	0	0	0	25	1	175	70	23	2	0	18	1	1	0	0	4	0	0	0	478	0.5	2		0	0	0	0	0	0	0	0	0	0
75	110	0	0	0	0	0	0	0	0	0	0	29	0	155	45	19	2	0	22	3	2	0	3	2	0	0	0	492	0.5	2		0	0	0	0	0	0	0	0	1	0
76	111	0	0	0	0	0	0	0	0	0	0	23	1	175	80	26	1	0	43	5	0	0	3	3	0	0	0	285	9	16		0	0	0	1	1	1	1	0	1	1
77	113	0	0	0	0	0	0	0	0	0	0	51	1	190	100	28	2	0	26	3	4	1	0	0	0	0	0	256	4	11		0	0	0	1	0	0	0	0	1	1
78	114	0	0	0	0	0	0	0	0	0	0	60	1	178	80	25	2	0	18	3	3	0	0	0	0	0	0	405	0.25	1		0	0	0	0	0	0	0	0	0	0
79	115	0	0	0	0	0	0	0	0	0	0	22	1	180	80	24	1	0	18	4	1	1	0	0	0	0	0	399	0.5	5		0	0	0	0	0	0	0	0	1	0
80	117	0	0	0	0	0	0	0	0	0	0	23	1	185	70	20	1	0	22	3	2	0	0	3	0	0	0	482	0.25	2		0	0	0	0	0	0	0	0	0	0
81	120	0	0	0	0	0	0	0	0	0	0	21	1	185	80	23	1	0	25	0	5	0	0	0	0	0	0	381	15	22		0	0	0	0	0	0	0	0	0	0
82	121	1	2	0	0	1	1	0	0	1	1	68	1	175	80	26	2	0	18	0	0	0	3	3	0	0	0	394	18	18		0	0	0	0	1	0	0	0	0	0
83	122	1	5	0	0	2	1	2	1	1	1	61	1	178	65	21	2	0	22	3	3	2	0	0	0	0	0	428	25	28		0	0	0	0	0	0	0	0	1	0
84	123	0	0	0	0	0	0	0	0	0	0	25	0	175	55	18	2	0	50	3	5	2	0	4	0	0	0	512	33	40		0	0	0	1	1	1	1	0	1	1
85	124	0	0	0	0	0	0	0	0	0	0	54	1	160	60	23	2	0	20	2	1	0	0	4	0	0	0	488	0.5	5		0	0	0	0	0	0	0	0	0	0
86	125	0	0	0	0	0	0	0	0	0	0	25	1	180	80	25	2	0	22	3	0	0	2	3	0	0	0	492	0.5	2		0	0	0	0	0	0	0	0	0	0
87	126	1	6	1	1	2	1	2	1	1	1	20	1	162	79	30	1	0	25	3	4	0	0	0	0	0	0	511	0.25	4		0	0	0	0	0	0	0	0	1	0
88	130	1	4	1	1	0	0	2	1	1	1	34	0	160	62	24	2	0	34	0	0	0	4	3	3	0	0	386	1	29		0	0	0	0	0	0	0	0	0	0
89	131	0	0	0	0	0	0	0	0	0	0	21	1	180	70	22	1	0	24	4	2	2	0	0	0	0	0	402	15	27		0	0	0	0	0	0	0	0	0	0
90	132	1	3	1	1	2	1	0	0	0	0	67	1	175	90	29	2	0	25	0	5	0	0	0	0	0	0	414	14	26		0	0	0	0	0	0	0	0	1	0
91	133	0	0	0	0	0	0	0	0	0	0	40	0	165	55	20	2	0	57	4	4	0	0	5	0	0	0	209	17	20		0	0	0	1	1	0	1	0	0	1
92	138	1	3	2	1	0	0	1	1	0	0	40	0	160	55	21	2	0	54	5	5	1	1	2	0	0	0	410	25	29		0	0	0	1	0	0	1	0	1	1
93	140	1	2	1	1	1	1	0	0	0	0	26	1	170	65	22	2	0	50	4	5	2	2	3	0	1	0	82	10	10	10	0	1	1	1	1	1	1	0	1	1
94	141	1	4	0	0	1	1	2	1	1	1	79	1	170	85	29	3	1	54	5	5	2	2	2	0	1	0	68	9	9	9	0	1	1	1	1	1	1	1	1	1
95	142	1	4	1	1	1	1	1	1	1	1	50	0	170	75	26	2	0	66	5	5	0	3	4	1	1	0	218	2	2	2	0	1	1	1	1	1	1	0	1	1
96	144	1	4	1	1	1	1	1	1	1	1	60	1	185	95	28	2	0	38	5	0	0	3	2	0	0	0	264	11	18		0	0	0	1	0	0	0	0	0	1
97	145	1	2	1	1	0	0	0	0	1	1	34	1	180	90	28	2	0	34	4	0	0	2	2	1	0	0	397	0.5	5		0	0	0	1	0	0	0	0	0	1
98	146	0	0	0	0	0	0	0	0	0	0	25	1	170	65	22	1	0	38	5	0	0	3	2	0	0	0	178	18	25		0	0	0	1	0	0	1	0	1	1
99	147	1	3	1	1	1	1	0	0	1	1	70	0	165	80	28	3	1	59	5	5	2	1	3	0	1	1	56	2	2	2	0	1	1	1	1	1	1	1	1	1
100	148	1	2	1	1	1	1	0	0	0	0	56	1	180	115	35	3	1	20	0	0	0	4	2	0	0	0	524	0.5	3		0	0	0	0	0	0	0	0	0	0
101	151	1	1	0	0	0	0	1	1	0	0	35	1	182	81	24	2	0	17	2	3	1	0	1	0	0	0	423	0.25	4		0	0	0	0	0	0	0	0	1	0
102	153	1	2	0	0	0	0	1	1	1	1	51	0	165	65	25	2	0	50	4	5	0	2	3	0	0	0	221	3	3	3	0	1	1	1	0	0	1	0	1	1
103	154	1	4	2	1	0	0	1	1	1	1	39	0	163	87	33	2	0	29	5	2	0	0	0	0	0	0	428	9	41		0	0	0	1	1	0	1	0	0	1
104	156	1	7	1	1	2	1	2	1	2	1	76	1	168	82	28	3	1	41	5	4	0	0	0	0	0	0	446	19	26		0	0	0	1	0	0	0	1	1	1
105	158	1	6	1	1	1	1	2	1	2	1	55	0	162	78	30	2	0	26	0	4	1	1	3	0	0	0	385	14	23		0	0	0	1	0	0	1	0	1	1
106	159	0	0	0	0	0	0	0	0	0	0	31	1	185	95	28	2	0	54	5	5	1	2	2	0	0	1	75	23	28		0	0	0	1	1	0	1	0	1	1
107	160	1	4	1	1	2	1	1	1	0	0	80	0	165	80	29	3	1	35	3	5	1	1	1	0	0	0	420	15	15	15	0	1	1	1	0	0	1	1	1	1
108	161	0	0	0	0	0	0	0	0	0	0	54	1	185	90	27	2	0	18	3	0	0	0	3	0	0	0	398	0.5	3		0	0	0	0	0	0	0	0	1	0
109	162	1	5	2	1	1	1	0	0	2	1	81	0	165	65	25	3	1	22	0	3	2	1	3	0	0	0	342	33	49		0	0	0	1	1	0	0	1	1	1
110	165	0	0	0	0	0	0	0	0	0	0	23	0	166	70	25	1	0	48	4	4	2	2	4	0	0	1	395	0.5	10		0	0	0	1	0	0	0	0	1	1
111	167	1	2	1	1	1	1	0	0	0	0	67	1	190	90	25	2	0	33	4	4	1	0	0	0	0	0	316	27	27		0	0	0	1	0	0	1	0	1	1
112	170	0	0	0	0	0	0	0	0	0	0	40	1	185	85	25	2	0	59	5	5	0	2	3	0	0	1	175	1	1	1	1	1	1	1	1	1	1	0	1	1
113	171	0	0	0	0	0	0	0	0	0	0	44	0	165	80	29	2	0	27	3	0	0	3	3	0	0	0	278	11	17		0	0	0	1	0	0	1	0	0	1
114	174	0	0	0	0	0	0	0	0	0	0	24	1	185	80	23	2	0	22	2	3	1	0	3	0	0	0	410	1	5		0	0	0	0	0	0	0	0	0	0
115	177	0	0	0	0	0	0	0	0	0	0	60	1	175	80	26	3	1	25	0	5	0	0	0	0	0	0	324	3	3	3	0	1	1	0	1	0	0	0	1	0
116	179	0	0	0	0	0	0	0	0	0	0	26	1	185	80	23	2	0	18	2	1	0	2	3	0	0	0	445	0.125	2		0	0	0	0	0	0	0	0	0	0
117	180	0	0	0	0	0	0	0	0	0	0	20	0	162	45	17	2	0	21	4	2	0	0	1	0	0	0	287	0.125	3		0	0	0	0	0	0	0	0	0	0
118	181	0	0	0	0	0	0	0	0	0	0	24	0	164	50	19	2	0	38	2	5	2	3	1	0	0	0	376	19	32		0	0	0	1	0	0	1	0	1	1
119	183	1	1	0	0	0	0	0	0	1	1	83	1	180	65	20	3	1	29	2	5	0	0	0	0	0	0	222	9	15		0	0	0	0	0	0	0	1	0	0
120	184	0	0	0	0	0	0	0	0	0	0	26	1	170	70	25	2	0	41	5	0	0	0	4	0	0	1	251	5	9		0	0	0	1	0	0	1	0	0	1
121	185	0	0	0	0	0	0	0	0	0	0	74	1	170	100	35	2	0	36	4	4	2	0	2	0	1	1	56	5	5	5	0	1	1	1	1	1	1	1	0	1
122	187	0	0	0	0	0	0	0	0	0	0	45	1	180	100	31	2	0	29	2	0	0	4	3	0	0	0	390	0.5	3		0	0	0	0	0	0	0	0	0	0
123	189	0	0	0	0	0	0	0	0	0	0	73	1	170	70	25	3	1	20	2	0	0	0	4	0	0	0	421	0.125	2		0	0	0	0	0	0	0	1	0	0
124	190	0	0	0	0	0	0	0	0	0	0	18	1	180	75	22	1	0	27	3	0	0	3	3	0	0	0	388	0.25	2		0	0	0	0	0	0	0	0	0	0
125	191	0	0	0	0	0	0	0	0	0	0	23	0	170	70	25	2	0	57	4	4	2	2	5	0	0	1	221	2	15		0	0	0	1	1	0	0	0	1	1
126	192	0	0	0	0	0	0	0	0	0	0	21	0	167	60	22	1	0	18	1	1	0	0	4	0	0	0	412	0.25	6		0	0	0	0	0	0	0	0	0	0
127	193	1	4	2	1	1	1	0	0	1	1	58	1	180	110	35	2	0	24	2	4	1	0	2	0	0	0	388	17	35		0	0	0	1	0	0	0	0	1	1
128	194	0	0	0	0	0	0	0	0	0	0	20	1	195	100	26	2	0	25	0	5	0	0	0	0	0	0	428	9	14		0	0	0	0	0	0	0	0	0	0
129	199	0	0	0	0	0	0	0	0	0	0	25	0	165	70	26	2	0	75	0	6	3	0	0	0	1	0	344	18	18	18	0	1	1	0	1	1	1	0	1	0
130	200	1	2	0	0	1	1	0	0	1	1	77	1	170	70	25	3	1	34	3	5	0	0	0	0	0	0	438	12	20		0	0	0	1	0	0	0	1	1	1
131	203	0	0	0	0	0	0	0	0	0	0	63	1	175	80	26	3	1	36	0	0	0	4	4	2	1	0	401	5	5	5	0	1	1	0	1	0	1	0	1	0
132	204	0	0	0	0	0	0	0	0	0	0	55	1	180	100	31	2	0	48	4	4	0	3	4	0	0	0	218	8	18		0	0	0	1	1	1	1	0	1	1
133	205	0	0	0	0	0	0	0	0	0	0	22	1	178	70	22	1	0	24	2	4	0	2	2	0	0	0	375	1	9		0	0	0	0	0	0	0	0	1	0
134	206	0	0	0	0	0	0	0	0	0	0	25	1	175	80	26	2	0	57	5	0	1	4	4	0	0	0	412	4	8		0	0	0	1	1	0	0	0	0	1
135	207	0	0	0	0	0	0	0	0	0	0	18	1	185	120	35	1	0	20	4	0	0	0	2	0	0	1	368	0.5	3		0	0	0	0	0	0	0	0	0	0
136	209	0	0	0	0	0	0	0	0	0	0	56	0	167	62	22	2	0	36	2	0	0	4	4	0	0	0	418	10	15		0	0	0	1	0	0	1	0	0	1
137	210	1	6	1	1	3	1	1	1	1	1	76	1	170	80	26	3	1	16	4	0	0	0	0	0	1	0	396	21	21		0	0	0	0	1	0	0	1	0	0
138	213	1	1	0	0	0	0	0	0	1	1	40	1	185	85	25	2	0	18	1	0	0	1	4	0	0	1	418	0.125	2		0	0	0	0	0	0	0	0	0	0
139	214	1	1	0	0	0	0	1	1	0	0	59	1	175	80	26	2	0	45	0	5	2	1	4	0	0	0	405	17	17	17	0	1	1	1	0	0	0	0	1	1
140	215	1	6	1	1	1	1	2	1	2	1	89	0	165	76	28	3	1	35	0	5	3	0	1	0	0	0	355	1	1	1	1	1	1	0	0	0	0	1	1	0
141	216	1	4	1	1	1	1	1	1	1	1	69	0	160	65	25	3	1	32	4	4	0	0	0	0	0	0	498	9	26		0	0	0	1	0	0	0	0	1	1
142	217	1	1	0	0	0	0	0	0	1	1	48	1	180	85	26	2	0	34	3	5	0	0	0	0	0	1	423	13	29		0	0	0	1	0	0	1	0	1	1
143	218	0	0	0	0	0	0	0	0	0	0	43	1	180	88	27	2	0	59	5	0	1	3	5	0	1	1	129	18	27		0	0	0	1	1	1	1	0	1	1
144	219	1	1	0	0	0	0	1	1	0	0	57	0	172	90	28	2	0	54	5	0	0	5	2	0	1	1	84	8	8	8	0	1	1	1	1	1	1	0	1	1
145	220	0	0	0	0	0	0	0	0	0	0	29	1	180	80	25	2	0	17	2	3	2	0	0	0	0	0	432	1	3		0	0	0	0	0	0	0	0	1	0
146	221	0	0	0	0	0	0	0	0	0	0	23	1	190	85	24	1	0	29	2	5	0	0	0	0	0	0	448	26	26	26	0	1	1	1	0	0	0	0	1	1
147	222	1	10	2	1	3	1	3	1	2	1	77	0	165	70	26	3	1	41	4	5	0	0	0	0	1	0	265	1	1	1	1	1	1	1	1	1	1	1	1	1
148	223	0	0	0	0	0	0	0	0	0	0	30	1	180	80	25	2	0	25	0	5	0	0	0	0	0	0	486	2	5		0	0	0	0	0	0	0	0	1	0
149	224	1	8	3	1	2	1	2	1	1	1	84	0	170	80	28	3	1	20	0	2	0	0	4	0	1	0	418	11	11	11	0	1	1	0	1	1	1	1	1	0
150	227	1	2	0	0	0	0	2	1	0	0	34	1	182	76	24	1	0	36	2	0	0	4	4	0	0	0	375	12	90		0	0	0	1	0	0	1	0	0	1
151	230	0	0	0	0	0	0	0	0	0	0	33	1	180	90	28	2	0	41	5	0	0	0	4	0	0	1	110	3	3		0	0	0	1	1	1	1	0	0	1
152	231	1	6	1	1	2	1	2	1	1	1	70	1	180	95	29	2	0	22	2	3	2	1	3	0	0	0	295	13	27		0	0	0	1	0	0	0	1	1	1
153	232	0	0	0	0	0	0	0	0	0	0	30	1	188	85	25	2	0	38	4	1	0	4	2	0	0	1	389	5	15		0	0	0	1	1	0	0	0	1	1
154	233	1	2	1	1	0	0	0	0	1	1	20	1	180	85	26	2	0	59	5	5	2	1	3	0	0	0	58	3	3	3	0	1	1	1	1	1	1	0	1	1
155	234	1	8	1	1	2	1	2	1	3	1	82	1	170	65	22	1	0	50	0	5	0	0	5	0	1	0	423	1	1	1	1	1	1	1	1	1	1	1	1	1
156	236	1	6	1	1	1	1	1	1	3	1	52	1	180	80	25	2	0	45	5	0	0	4	2	0	1	1	72	1	1	1	1	1	1	1	1	1	1	0	1	1
157	237	0	0	0	0	0	0	0	0	0	0	19	1	175	70	23	1	0	25	0	5	0	0	0	0	0	0	390	8	14		0	0	0	0	0	0	0	0	1	0
158	238	1	11	2	1	3	1	3	1	3	1	72	1	180	80	25	3	1	50	5	5	0	0	0	0	1	1	78	1	1	1	1	1	1	1	1	1	1	1	1	1
159	239	1	1	0	0	0	0	1	1	0	0	58	0	170	70	24	2	0	25	4	0	0	0	3	0	0	0	395	0.5	5		0	0	0	1	1	0	1	0	1	1
160	240	0	0	0	0	0	0	0	0	0	0	20	1	180	75	23	1	0	66	4	5	2	5	4	1	1	1	108	2	2	2	0	1	1	1	1	1	1	0	1	1
161	241	0	0	0	0	0	0	0	0	0	0	68	1	180	100	31	2	0	29	0	5	0	0	2	0	0	0	285	15	32		0	0	0	1	0	0	0	1	1	1
162	242	0	0	0	0	0	0	0	0	0	0	31	1	180	85	26	2	0	75	3	6	3	0	3	1	0	0	337	3	3	3	0	1	1	1	0	0	1	0	1	1
163	243	1	2	0	0	0	0	1	1	1	1	64	1	185	100	29	2	0	16	0	4	0	0	0	0	0	0	415	18	19		0	0	0	0	0	0	0	0	1	0
164	245	1	6	1	1	2	1	1	1	2	1	54	1	175	80	26	2	0	57	5	4	1	3	4	1	0	1	128	53	53	53	0	0	1	1	1	1	1	0	1	1
165	246	0	0	0	0	0	0	0	0	0	0	57	0	170	60	33	3	1	57	5	4	2	2	4	0	0	0	95	27	31		0	0	0	1	0	1	1	0	1	1
166	247	0	0	0	0	0	0	0	0	0	0	22	1	180	85	26	1	0	36	2	1	1	4	4	0	0	0	356	1	3		0	0	0	1	0	0	0	0	0	1
167	248	1	2	0	0	0	0	1	1	1	1	71	1	175	77	25	3	1	17	0	4	1	0	0	0	0	0	441	23	39		0	0	0	0	0	0	0	1	0	0
168	249	1	1	0	0	0	0	0	0	1	1	33	1	187	85	24	2	0	22	3	1	0	3	2	0	0	0	485	4	13		0	0	0	0	0	0	0	0	0	0
169	250	0	0	0	0	0	0	0	0	0	0	33	1	185	85	25	2	0	27	3	0	0	3	3	0	0	0	494	0.125	3		0	0	0	0	0	0	0	0	0	0
170	251	0	0	0	0	0	0	0	0	0	0	32	0	160	55	21	2	0	36	4	0	0	4	2	0	0	1	232	5	8		0	0	0	1	1	0	1	0	0	1
171	252	1	2	0	0	1	1	0	0	1	1	44	1	181	110	34	2	0	29	2	4	2	0	3	0	0	0	328	11	19		0	0	0	1	0	0	0	0	1	1
172	253	1	1	0	0	0	0	1	1	0	0	26	1	171	75	26	2	0	22	2	0	1	3	3	0	0	0	345	8	11		0	0	0	1	0	0	0	0	0	0
173	254	1	5	1	1	1	1	2	1	1	1	85	0	157	50	20	3	1	18	3	3	0	0	0	0	0	0	528	3	6		0	0	0	0	0	0	0	1	0	0
174	255	0	0	0	0	0	0	0	0	0	0	22	0	170	60	21	1	0	29	0	5	2	0	0	0	0	0	466	1	1	1	1	1	1	0	0	0	0	0	1	0
175	256	1	1	0	0	0	0	0	0	1	1	83	1	183	85	25	3	1	18	0	3	0	0	3	0	0	0	321	1	3		0	0	0	0	0	0	0	1	1	0
176	257	0	0	0	0	0	0	0	0	0	0	23	1	170	65	23	2	0	18	3	0	0	0	3	0	0	1	512	0.5	1		0	0	0	0	0	0	0	0	0	0
177	259	0	0	0	0	0	0	0	0	0	0	33	1	188	90	25	2	0	36	4	0	0	4	2	0	0	1	346	9	20		0	0	0	1	0	0	1	0	0	1
178	260	0	0	0	0	0	0	0	0	0	0	36	1	190	130	36	3	1	38	5	0	0	3	2	0	0	0	148	13	13	13	0	1	1	1	1	1	1	0	0	1
179	261	0	0	0	0	0	0	0	0	0	0	48	1	167	120	44	3	1	43	3	0	0	4	4	0	1	1	78	11	11	11	0	1	1	1	1	0	1	0	0	1
180	262	0	0	0	0	0	0	0	0	0	0	31	1	180	74	23	2	0	21	1	0	0	2	4	0	0	0	438	0.25	2		0	0	0	1	0	0	0	0	0	0
181	263	0	0	0	0	0	0	0	0	0	0	50	1	177	80	24	2	0	16	4	0	0	0	0	0	0	1	379	0.5	4		0	0	0	0	0	0	0	0	0	0
182	264	0	0	0	0	0	0	0	0	0	0	26	1	180	70	22	2	0	66	5	5	2	3	4	0	1	1	83	1	1	1	1	1	1	1	1	1	1	0	1	1
183	265	0	0	0	0	0	0	0	0	0	0	40	1	175	75	24	2	0	25	0	5	0	0	0	0	0	0	389	7	7	7	0	1	1	0	0	0	0	0	1	0
184	266	1	1	0	0	1	1	0	0	0	0	76	0	165	60	22	3	1	33	4	3	1	0	1	0	0	0	189	12	20		0	0	0	1	0	0	1	1	1	1
185	268	1	10	3	1	3	1	2	1	2	1	60	1	190	105	29	3	1	26	0	5	1	0	0	0	0	0	439	28	35		0	0	0	0	0	0	1	0	1	0
186	269	0	0	0	0	0	0	0	0	0	0	51	1	180	85	26	2	0	18	4	0	0	1	1	0	0	1	487	0.5	3		0	0	0	0	0	0	0	0	0	0
187	272	0	0	0	0	0	0	0	0	0	0	23	1	180	90	28	1	0	34	3	5	0	0	3	0	1	0	214	3	3	3	0	1	1	1	1	0	0	0	1	1
188	274	1	11	2	1	3	1	3	1	3	1	70	1	180	90	28	3	1	35	0	5	1	0	3	0	0	0	395	1	1	1	1	1	1	0	0	0	1	1	1	0
189	276	1	5	0	0	0	0	2	1	3	1	73	1	175	80	26	3	1	36	0	6	2	2	2	0	0	0	512	1	1	1	1	1	1	0	0	0	0	1	1	0
190	277	1	8	2	1	3	1	1	1	2	1	28	1	197	100	26	2	0	18	0	4	1	0	1	0	0	0	426	2	5		0	0	0	0	0	0	0	0	0	0
191	279	1	9	2	1	3	1	2	1	2	1	78	0	170	65	22	3	1	27	3	3	0	0	3	0	0	0	402	9	11		0	0	0	1	0	0	1	1	1	1
192	280	0	0	0	0	0	0	0	0	0	0	45	1	185	110	32	2	0	26	4	1	0	0	3	0	0	0	497	2	6		0	0	0	1	0	0	0	0	1	1
193	281	1	3	1	1	0	0	2	1	0	0	58	0	170	70	24	2	0	24	4	3	2	2	3	0	0	0	241	18	22		0	0	0	1	0	0	1	0	1	1
194	282	0	0	0	0	0	0	0	0	0	0	53	0	165	95	31	2	0	16	0	0	0	0	4	0	0	0	395	0.125	1		0	0	0	0	0	0	0	0	1	0
195	283	1	12	3	1	3	1	3	1	3	1	73	1	185	78	23	3	1	22	3	0	0	3	2	0	0	0	389	19	38		0	0	0	1	1	0	0	1	1	1
196	284	1	6	1	1	0	0	3	1	2	1	78	0	180	80	25	3	1	14	0	2	1	0	3	0	0	0	438	3	6		0	0	0	0	0	0	0	1	0	0
197	287	0	0	0	0	0	0	0	0	0	0	44	1	185	85	25	2	0	22	3	2	0	0	3	0	0	0	437	2	8		0	0	0	0	0	0	0	0	0	0
198	288	1	2	1	1	0	0	1	1	0	0	35	1	178	70	22	2	0	24	2	2	0	2	4	0	0	0	417	1	4		0	0	0	0	0	0	1	0	0	0
199	289	1	4	0	0	3	1	1	1	1	1	98	0	165	96	36	3	1	18	2	1	0	2	3	0	0	0	235	10	10	10	0	1	1	0	0	0	1	1	1	0
200	290	1	9	2	1	1	1	3	1	3	1	25	1	183	80	24	1	0	22	3	0	0	3	2	0	0	0	421	2	12		0	0	0	1	0	0	1	0	0	1
201	291	1	2	0	0	0	0	2	1	0	0	45	1	185	90	26	2	0	25	0	0	0	3	4	0	0	0	367	9	14		0	0	0	0	0	0	0	0	0	0
202	294	1	5	0	0	1	1	2	1	2	1	61	0	170	90	31	2	0	34	3	5	0	0	0	0	0	0	231	28	53		0	0	0	1	0	0	0	0	1	1
203	295	0	0	0	0	0	0	0	0	0	0	48	0	170	68	22	2	0	36	4	0	0	2	4	0	0	0	408	5	13		0	0	0	1	1	1	1	0	0	1
204	296	1	12	3	1	3	1	3	1	3	1	83	1	178	92	28	3	1	25	3	4	0	0	0	0	0	1	69	1	1	1	1	1	1	1	1	1	1	1	1	1
205	298	1	3	0	0	1	1	1	1	1	1	79	1	185	100	29	3	1	50	5	0	0	0	5	0	0	1	162	16	25		0	0	0	1	0	1	1	1	0	1
206	299	1	7	0	0	2	1	3	1	2	1	92	1	174	74	25	4	1	41	4	5	0	0	0	0	0	0	423	6	6	6	0	1	1	0	0	0	1	1	1	1
207	300	1	3	2	1	0	0	1	1	0	0	38	1	180	80	25	2	0	20	2	0	0	0	4	0	0	0	410	2	7		0	0	0	0	0	0	0	0	0	0
208	301	0	0	0	0	0	0	0	0	0	0	25	1	178	74	23	1	0	18	0	0	1	1	4	0	0	0	439	0.75	4		0	0	0	0	0	0	0	0	0	0
209	303	0	0	0	0	0	0	0	0	0	0	31	0	169	60	21	2	0	18	3	0	0	3	0	0	0	1	428	0.5	3		0	0	0	0	0	0	0	0	0	0
210	305	1	2	0	0	1	1	0	0	1	1	52	0	165	60	22	2	0	22	3	2	0	2	3	0	0	0	435	0.25	7		0	0	0	0	0	0	0	0	1	0
211	306	0	0	0	0	0	0	0	0	0	0	58	1	175	85	28	3	1	27	3	0	0	3	3	0	0	1	387	2	8		0	0	0	0	0	0	0	0	0	0
212	309	1	3	1	1	0	0	1	1	1	1	57	1	172	80	26	2	0	17	2	0	0	2	3	0	0	1	438	5	12		0	0	0	0	0	0	0	0	0	0
213	310	1	1	0	0	0	0	0	0	1	1	47	0	175	67	22	2	0	14	1	1	0	2	3	0	0	0	397	0.125	1		0	0	0	0	0	0	0	0	0	0
214	311	0	0	0	0	0	0	0	0	0	0	63	1	175	85	28	2	0	20	4	2	0	0	0	0	0	1	258	4	8	8	0	1	1	1	0	0	1	0	0	1
215	312	0	0	0	0	0	0	0	0	0	0	32	1	175	85	22	2	0	24	4	2	2	0	0	0	0	0	326	3	10		0	0	0	1	0	0	0	0	1	1
216	313	1	1	0	0	0	0	1	1	0	0	59	1	178	80	25	2	0	57	5	3	2	4	4	0	1	1	132	23	28		0	0	0	1	1	1	1	0	1	1
217	314	1	8	2	1	3	1	1	1	2	1	27	1	175	80	26	2	0	20	2	0	0	0	4	0	0	0	369	0.125	1		0	0	0	0	0	0	0	0	0	0
218	315	0	0	0	0	0	0	0	0	0	0	33	1	189	90	25	2	0	26	4	3	1	0	0	0	0	1	387	4	9		0	0	0	1	0	0	0	0	1	1
219	316	1	12	3	1	3	1	3	1	3	1	75	1	175	85	28	3	1	20	4	2	0	0	0	0	0	1	195	26	57		0	0	0	1	0	0	0	1	1	1
220	317	1	4	0	0	2	1	2	1	0	0	54	1	185	75	22	2	0	36	4	4	0	2	2	0	0	0	428	16	21		0	0	0	1	0	0	1	0	1	1
221	318	1	8	3	1	3	1	0	0	2	1	63	1	175	75	25	2	0	29	0	5	2	0	0	0	0	0	396	13	22		0	0	0	0	0	0	0	0	1	0
222	320	1	6	2	1	0	0	2	1	2	1	39	1	180	80	26	2	0	54	5	5	0	0	2	0	0	0	386	26	40		0	0	0	1	1	0	0	0	1	1
223	322	1	1	0	0	0	0	0	0	1	1	44	1	185	90	26	2	0	20	0	0	0	2	4	0	0	0	505	0.125	1		0	0	0	0	0	0	0	0	0	0
224	323	1	5	0	0	2	1	0	0	3	1	72	1	180	85	26	3	1	20	0	4	2	0	0	0	0	0	428	22	50		0	0	0	0	0	0	1	1	1	0
225	324	0	0	0	0	0	0	0	0	0	0	43	1	185	90	26	2	0	25	0	5	0	0	0	0	0	0	435	25	30		0	0	0	0	0	0	0	0	1	0
226	326	1	11	3	1	2	1	3	1	3	1	59	0	165	75	28	4	1	18	0	4	1	0	1	0	0	0	385	2	37		0	0	0	0	0	0	0	0	0	0
227	327	0	0	0	0	0	0	0	0	0	0	49	1	178	85	27	2	0	20	2	4	0	0	0	0	0	0	396	0.5	7		0	0	0	0	0	0	0	0	0	0
228	329	1	12	3	1	3	1	3	1	3	1	75	0	165	90	30	3	1	50	4	5	0	0	3	0	1	1	94	1	1	1	1	1	1	1	1	1	1	1	1	1
229	330	1	6	0	0	3	1	2	1	1	1	79	1	180	85	26	3	1	29	0	5	0	0	2	0	0	0	388	10	23		0	0	0	0	0	0	0	1	1	0
230	332	1	5	0	0	0	0	3	1	2	1	79	0	168	78	28	3	1	32	4	4	0	0	0	0	0	0	358	24	40		0	0	0	1	0	0	0	1	1	1
231	333	0	0	0	0	0	0	0	0	0	0	19	0	170	65	22	1	0	25	0	0	0	3	4	0	0	0	417	1	4		0	0	0	1	0	0	0	0	0	0
232	334	1	10	2	1	2	1	3	1	3	1	52	0	170	65	22	2	0	45	3	1	1	4	4	0	0	0	267	11	34		0	0	0	1	1	1	1	0	1	1
233	335	0	0	0	0	0	0	0	0	0	0	27	0	170	70	24	2	0	50	3	5	0	3	4	0	1	1	86	1	1	1	1	1	1	1	1	1	1	0	1	1
234	336	1	5	0	0	2	1	2	1	1	1	30	1	180	75	23	2	0	16	0	4	0	0	0	0	0	0	624	6	9		0	0	0	0	1	0	0	0	1	0
235	337	0	0	0	0	0	0	0	0	0	0	30	1	170	75	26	2	0	26	4	0	0	0	3	1	0	1	445	4	8		0	0	0	1	0	0	0	0	1	0
236	340	1	10	2	1	3	1	2	1	3	1	62	1	180	90	27	2	0	25	0	5	0	0	0	0	0	0	359	2	2	2	0	1	1	0	1	1	1	0	1	0
237	341	1	3	0	0	1	1	0	0	2	1	26	0	174	66	22	2	0	24	2	2	4	0	0	0	0	0	465	1	4		0	0	0	0	0	0	0	0	0	0
238	343	0	0	0	0	0	0	0	0	0	0	32	0	167	56	20	1	0	17	2	2	0	0	3	0	0	0	400	1	1		0	0	0	0	0	0	0	0	1	0
239	345	1	10	1	1	3	1	3	1	3	1	77	1	180	90	28	3	1	33	4	0	0	4	1	0	0	0	364	9	9	9	0	1	1	1	0	1	0	1	0	1
240	347	1	2	0	0	0	0	2	1	0	0	38	1	180	90	28	2	0	50	3	5	0	0	3	0	0	1	140	18	40		0	0	0	1	1	0	1	0	1	1
241	349	0	0	0	0	0	0	0	0	0	0	26	1	175	75	24	2	0	75	2	6	2	4	4	0	0	0	432	7	7	7	0	1	1	1	0	0	0	0	1	1
242	350	0	0	0	0	0	0	0	0	0	0	64	1	175	80	26	2	0	36	4	4	2	0	0	0	0	1	396	8	17		0	0	0	1	0	0	0	0	1	1
243	351	1	1	0	0	0	0	0	0	1	1	43	1	175	70	23	2	0	20	2	4	0	0	0	0	0	0	523	17	31		0	0	0	1	0	0	0	0	1	1
244	352	0	0	0	0	0	0	0	0	0	0	80	0	165	80	29	3	1	34	3	4	0	3	3	0	0	0	439	39	43		0	0	0	1	0	0	1	1	0	1
245	353	1	7	2	1	3	1	1	1	1	1	74	1	182	80	24	3	1	26	1	5	0	0	0	0	0	0	385	1	1	1	1	1	1	1	0	0	0	1	1	1
246	354	0	0	0	0	0	0	0	0	0	0	41	1	190	85	24	2	0	36	4	4	2	0	0	0	0	0	336	23	26		0	0	0	1	0	0	0	0	1	1
247	356	0	0	0	0	0	0	0	0	0	0	31	1	180	75	23	2	0	24	2	1	0	2	4	0	1	0	405	2	8		0	0	0	1	1	0	0	0	1	1
248	357	1	1	0	0	0	0	1	1	0	0	54	0	165	70	26	2	0	42	4	1	0	0	5	0	0	1	201	2	104		0	0	0	1	1	0	0	0	0	1
249	358	0	0	0	0	0	0	0	0	0	0	42	1	185	95	28	2	0	22	3	0	2	0	3	0	0	0	428	0.25	3		0	0	0	0	0	0	0	0	0	0
250	359	1	4	0	0	1	1	1	1	2	1	75	1	175	85	28	3	1	26	1	4	3	0	0	0	0	0	366	19	27		0	0	0	1	0	0	0	1	1	1
251	360	1	4	0	0	0	0	1	1	3	1	65	1	180	110	34	3	1	24	2	2	4	0	0	0	0	0	443	2	4		0	0	0	0	1	0	0	0	0	0
252	361	0	0	0	0	0	0	0	0	0	0	21	0	175	70	23	2	0	21	0	2	1	4	0	0	0	0	487	0.25	2		0	0	0	0	0	0	0	0	1	0
253	362	0	0	0	0	0	0	0	0	0	0	57	1	180	90	28	2	0	27	1	5	0	0	1	0	0	0	421	11	11	11	0	1	1	0	0	0	0	0	1	0
254	363	0	0	0	0	0	0	0	0	0	0	51	1	180	80	25	2	0	34	4	3	3	0	3	0	0	0	213	9	12		0	0	0	1	1	0	0	0	0	1
255	364	0	0	0	0	0	0	0	0	0	0	55	1	175	80	26	2	0	18	1	1	4	0	0	0	0	0	449	0.25	3		0	0	0	0	0	0	0	0	1	0
256	365	0	0	0	0	0	0	0	0	0	0	26	1	185	70	20	2	0	50	3	3	2	5	4	0	1	0	333	21	29		0	0	0	1	1	0	0	0	1	1
257	366	1	6	0	0	0	0	3	1	3	1	79	0	160	70	27	3	1	34	4	3	3	3	0	0	0	0	410	3	13		0	0	0	1	0	0	0	1	1	1
258	367	1	3	0	0	0	0	1	1	2	1	35	1	180	80	25	2	0	45	3	5	2	0	0	0	0	1	223	38	42		0	0	0	1	0	0	0	0	1	1
259	369	0	0	0	0	0	0	0	0	0	0	60	1	178	75	24	2	0	34	3	5	0	0	0	0	0	1	250	2	2	2	0	1	1	1	1	0	0	0	1	1
260	371	1	3	0	0	0	0	2	1	1	1	49	1	180	70	22	2	0	59	3	5	3	3	5	0	0	1	275	46	71		0	0	0	1	1	1	1	0	1	1
261	375	1	5	0	0	0	0	3	1	2	1	87	0	160	50	20	4	1	25	3	4	0	0	0	0	0	0	328	16	28		0	0	0	1	0	0	0	1	1	1
262	376	1	8	0	0	3	1	2	1	3	1	75	1	180	85	26	3	1	38	3	5	2	0	0	0	0	0	429	19	44		0	0	0	1	0	1	0	1	1	1
263	377	0	0	0	0	0	0	0	0	0	0	32	0	173	82	27	2	0	50	5	0	0	0	5	0	0	1	328	4	40		0	0	0	1	1	0	0	0	0	1
264	378	0	0	0	0	0	0	0	0	0	0	37	1	180	75	23	2	0	22	3	2	3	0	0	0	0	1	479	1	1		0	0	0	0	0	0	0	0	0	0
265	380	0	0	0	0	0	0	0	0	0	0	39	1	170	80	28	2	0	4	0	0	0	0	0	2	0	0	473	3	8		0	0	0	0	0	0	0	0	1	0
266	383	1	11	3	1	3	1	2	1	3	1	74	1	173	72	24	3	1	9	3	3	0	0	0	0	0	0	572	1	5		0	0	0	0	0	0	0	1	1	0
267	384	0	0	0	0	0	0	0	0	0	0	61	1	175	98	32	2	0	25	0	5	0	0	0	0	0	0	385	32	32		0	0	0	0	0	0	0	0	1	0
268	388	0	0	0	0	0	0	0	0	0	0	57	1	188	90	25	2	0	13	0	0	0	0	3	2	0	0	398	0.125	1		0	0	0	0	0	0	0	0	1	0
269	389	1	2	0	0	0	0	2	1	2	1	68	0	155	65	27	2	0	16	0	4	0	0	0	0	0	0	426	58	58	58	0	0	1	0	0	0	0	0	1	0
270	390	0	0	0	0	0	0	0	0	0	0	37	1	180	120	37	2	0	4	0	0	0	0	2	0	0	1	517	0.125	1		0	0	0	0	0	0	0	0	0	0
271	391	1	5	0	0	3	1	0	0	2	1	60	1	180	80	25	2	0	36	4	0	0	4	2	0	0	1	430	52	52	52	0	0	1	1	0	0	0	0	1	1
272	392	1	4	1	1	2	1	1	1	0	0	72	1	175	70	23	3	1	4	0	0	0	0	2	0	0	0	392	0.5	9		0	0	0	0	0	0	0	1	1	0
273	393	0	0	0	0	0	0	0	0	0	0	30	1	175	80	26	2	0	13	0	0	0	0	3	2	0	0	559	0.25	2		0	0	0	0	0	0	0	0	0	0
274	394	1	2	1	1	1	1	0	0	0	0	61	1	180	80	25	2	0	5	1	0	2	0	0	0	0	0	375	0.25	2		0	0	0	0	0	0	0	0	1	0
275	395	1	4	0	0	1	1	2	1	1	1	94	1	180	95	23	4	1	25	0	5	0	0	0	0	0	0	425	2	2	2	0	1	1	0	0	0	0	1	1	0
276	396	0	0	0	0	0	0	0	0	0	0	65	1	180	95	29	2	0	41	0	5	4	0	0	0	0	0	521	37	37		0	0	0	1	0	1	1	0	1	1
277	398	1	5	2	1	0	0	1	1	2	1	56	1	180	95	29	2	0	45	2	5	0	0	4	0	0	0	204	2	2	2	0	1	1	1	1	0	1	0	1	1
278	399	0	0	0	0	0	0	0	0	0	0	22	1	183	75	23	1	0	13	3	0	0	2	0	0	0	0	490	0.25	1		0	0	0	0	0	0	0	0	0	0
279	400	1	2	0	0	0	0	0	0	2	1	59	1	180	80	25	2	0	17	3	2	2	0	0	0	0	0	557	2	6		0	0	0	0	0	0	0	0	0	0
280	401	0	0	0	0	0	0	0	0	0	0	51	0	165	50	18	2	0	45	4	2	0	0	5	0	0	1	174	17	28		0	0	0	1	1	1	1	0	1	1
281	402	0	0	0	0	0	0	0	0	0	0	39	1	185	90	26	2	0	13	0	2	3	0	0	0	0	0	495	0.125	2		0	0	0	0	0	0	0	0	0	0
282	403	0	0	0	0	0	0	0	0	0	0	18	1	170	75	24	1	0	4	0	2	0	0	0	0	0	0	548	0.125	1		0	0	0	0	0	0	0	0	1	0
283	406	0	0	0	0	0	0	0	0	0	0	25	1	180	77	24	1	0	41	0	5	4	0	0	0	0	0	430	5	5	5	0	1	1	0	0	0	0	0	1	1
284	407	1	9	1	1	2	1	3	1	3	1	78	1	184	90	27	3	1	20	2	4	0	0	0	0	0	0	463	0.5	8		0	0	0	0	0	0	0	1	1	0
285	408	0	0	0	0	0	0	0	0	0	0	24	1	180	70	22	2	0	4	2	0	0	0	0	0	0	1	586	0.5	1		0	0	0	0	0	0	0	0	0	0
286	409	1	7	1	1	2	1	1	1	3	1	80	0	160	50	20	3	1	32	4	4	0	0	0	0	0	0	388	5	35		0	0	0	1	0	0	0	1	1	1
287	410	0	0	0	0	0	0	0	0	0	0	25	1	180	85	26	1	0	25	0	0	0	0	5	0	0	0	495	0.25	46		0	0	0	0	0	0	0	0	0	0
288	411	1	10	1	1	3	1	3	1	3	1	94	1	170	80	28	4	1	54	5	5	2	0	0	0	1	0	366	1	1	1	1	1	1	1	1	1	1	1	1	1
289	412	0	0	0	0	0	0	0	0	0	0	61	0	165	75	28	2	0	18	3	0	0	3	0	0	0	0	575	0.125	4		0	0	0	0	0	0	0	0	0	0
290	413	1	8	2	1	1	1	3	1	2	1	91	1	168	65	25	4	1	34	0	5	4	0	0	0	0	0	437	0.5	1	1	1	1	1	0	0	0	0	1	1	0
291	415	0	0	0	0	0	0	0	0	0	0	55	1	185	100	29	2	0	22	3	3	0	0	0	2	0	0	348	3	10		0	0	0	1	0	0	0	0	1	1
292	416	1	1	0	0	0	0	1	1	0	0	59	1	175	80	26	2	0	41	4	5	0	0	0	0		0	376	35	35		0	0	0	1	1	0	1	0	1	1
293	417	1	3	0	0	2	1	0	0	1	1	37	1	175	75	25	2	0	20	0	4	0	0	2	0	0	0	525	5	13		0	0	0	0	0	0	0	0	1	0
294	418	1	5	1	1	0	0	2	1	2	1	61	1	160	60	25	2	0	9	3	0	0	0	0	0	1	0	241	18	33		0	0	0	0	0	0	0	0	1	0
295	419	0	0	0	0	0	0	0	0	0	0	66	0	160	79	31	2	0	9	0	3	0	0	0	0	0	0	439	0.25	1		0	0	0	0	0	0	0	0	1	0
296	420	0	0	0	0	0	0	0	0	0	0	30	1	180	80	25	2	0	4	0	0	0	0	2	0	0	0	368	0.5	1		0	0	0	0	0	0	0	0	1	0
297	422	1	3	0	0	0	0	0	0	3	1	71	1	170	80	28	3	1	17	4	0	0	0	1	0	0	0	526	0.5	7		0	0	0	0	0	0	0	1	0	0
298	423	0	0	0	0	0	0	0	0	0	0	57	1	171	65	22	2	0	25	3	4	0	0	0	0	0	0	378	20	38		0	0	0	1	0	0	0	0	1	1
299	424	1	2	0	0	0	0	1	1	1	1	82	0	170	55	19	3	1	16	0	4	0	0	0	0	0	0	425	3	8		0	0	0	0	0	0	0	1	1	0
300	425	1	5	2	1	2	1	0	0	1	1	62	1	183	80	24	2	0	4	0	2	0	0	0	0	0	0	398	0.5	2		0	0	0	0	0	0	0	0	1	0
301	426	1	1	0	0	0	0	0	0	1	1	55	1	180	80	25	2	0	2	0	0	0	0	1	1	1	0	185	1	8		0	0	0	0	0	0	0	0	1	0
302	427	0	0	0	0	0	0	0	0	0	0	50	1	188	107	30	2	0	36	4	0	0	4	2	0	0	0	445	2	6		0	0	0	1	0	0	0	0	0	1
303	428	1	10	2	1	2	1	3	1	3	1	81	1	185	90	26	3	1	43	5	0	0	3	3	0	0	1	136	3	3	3	0	1	1	1	1	1	1	1	1	1
304	429	1	6	0	0	3	1	1	1	2	1	50	1	185	95	28	2	0	20	0	4	0	0	0	2	1	0	264	28	28		0	0	0	0	0	0	0	0	1	0
305	430	0	0	0	0	0	0	0	0	0	0	41	1	185	90	26	2	0	25	5	0	0	0	0	0	1	1	268	2	6		0	0	0	0	0	1	1	0	0	0
306	432	0	0	0	0	0	0	0	0	0	0	35	1	185	85	25	2	0	25	0	5	0	0	0	0	0	0	458	5	5	5	0	1	1	0	0	0	0	0	1	0
307	434	1	2	0	0	2	1	0	0	0	0	76	1	170	70	25	3	1	25	0	5	0	0	0	0	0	0	382	35	35		0	0	0	0	0	0	0	1	1	0
308	435	1	6	2	1	0	0	2	1	2	1	70	1	175	70	23	2	0	25	0	5	0	0	0	0	0	0	453	4	4	4	0	1	1	0	0	0	0	1	1	0
309	436	1	8	1	1	3	1	2	1	2	1	76	1	180	80	25	3	1	4	0	0	0	0	2	0	0	0	520	0.5	2		0	0	0	0	0	0	0	1	0	0
310	438	1	2	0	0	0	0	0	0	2	1	83	1	180	80	25	3	1	25	0	5	0	0	0	0	0	0	127	1	1	1	1	1	1	0	0	0	0	1	1	0
311	439	1	3	0	0	0	0	2	1	1	1	79	1	175	85	28	3	1	20	4	2	0	0	0	0	0	0	295	0.5	7		0	0	0	0	0	0	0	1	1	0
312	440	1	2	0	0	0	0	0	0	2	1	89	0	160	80	31	3	1	4	0	0	0	0	0	2	0	0	394	0.5	2		0	0	0	0	0	0	0	1	1	0
313	441	1	2	0	0	1	1	1	1	0	0	51	1	175	85	28	2	0	29	2	5	0	0	0	0	0	0	398	2	2	2	0	1	1	0	0	0	0	0	1	0
314	442	0	0	0	0	0	0	0	0	0	0	34	0	170	60	21	2	0	9	0	3	0	0	0	0	0	0	464	0.125	1		0	0	0	0	0	0	0	0	1	0
315	443	0	0	0	0	0	0	0	0	0	0	45	1	170	80	28	2	0	9	3	0	0	0	0	0	0	1	367	0.25	4		0	0	0	0	0	0	0	0	0	0
316	444	0	0	0	0	0	0	0	0	0	0	64	1	185	85	25	2	0	10	0	1	3	0	0	0	0	0	442	0.25	6		0	0	0	0	0	0	0	0	0	0
317	445	0	0	0	0	0	0	0	0	0	0	27	1	180	70	22	2	0	9	0	0	0	0	3	0	0	0	536	0.25	1		0	0	0	0	0	0	0	0	0	0
318	446	0	0	0	0	0	0	0	0	0	0	39	1	185	85	25	2	0	4	0	0	0	0	2	0	1	0	430	0.5	2		0	0	0	0	0	0	0	0	1	0
319	448	0	0	0	0	0	0	0	0	0	0	61	0	171	77	26	2	0	19	3	0	0	3	1	0	0	0	510	0.125	8		0	0	0	0	0	0	0	0	0	0
320	449	0	0	0	0	0	0	0	0	0	0	44	1	185	80	23	2	0	43	5	3	3	0	0	0	0	0	231	16	27		0	0	0	1	0	0	1	0	1	1
321	450	0	0	0	0	0	0	0	0	0	0	30	1	180	75	23	2	0	34	3	5	0	0	0	0	0	0	297	39	39		0	0	0	0	0	0	0	0	1	0
322	451	1	1	0	0	0	0	1	1	0	0	49	1	190	90	25	2	0	25	0	5	0	0	0	0	0	0	388	16	16	16	0	1	1	0	0	0	0	0	1	0
323	452	0	0	0	0	0	0	0	0	0	0	24	1	185	86	25	1	0	27	3	3	3	0	0	0	0	0	412	8	15		0	0	0	1	0	0	0	0	1	1
324	453	0	0	0	0	0	0	0	0	0	0	58	1	180	85	26	2	0	41	4	0	0	0	5	0	0	0	422	21	82		0	0	0	1	1	0	1	0	0	1
325	454	1	3	0	0	0	0	2	1	1	1	64	0	165	65	24	2	0	34	0	5	0	0	0	3	1	0	304	9	9	9	0	1	1	1	1	1	1	0	1	1
326	456	0	0	0	0	0	0	0	0	0	0	64	1	170	80	28	2	0	16	0	4	0	0	0	0	0	0	478	15	31		0	0	0	0	0	0	0	0	1	0
327	458	1	8	1	1	1	1	3	1	3	1	86	1	165	75	28	4	1	25	5	0	0	0	0	0	0	1	388	28	33	33	0	0	1	1	0	1	0	1	1	1
328	459	1	7	2	1	3	1	1	1	1	1	77	0	165	70	26	3	1	36	4	2	0	0	4	0	1	0	297	0.5	0.5	0.5	1	1	1	1	1	1	1	1	1	1
329	460	0	0	0	0	0	0	0	0	0	0	59	1	150	60	27	2	0	25	0	5	0	0	0	0	0	0	394	16	37		0	0	0	0	0	0	0	0	1	0
330	461	1	11	3	1	3	1	3	1	2	1	63	0	170	75	26	2	0	25	0	5	0	0	0	0	0	0	187	2	2	2	0	1	1	0	0	1	1	0	1	0
331	462	1	4	1	1	0	0	3	1	0	0	36	1	185	90	26	2	0	13	0	3	0	0	2	0	0	0	533	0.25	1		0	0	0	0	0	0	0	0	0	0
332	463	0	0	0	0	0	0	0	0	0	0	34	1	185	80	23	2	0	27	3	3	3	0	0	0	0	0	485	5	12		0	0	0	1	0	0	0	0	1	1
333	465	1	4	2	1	0	0	0	0	2	1	50	1	185	75	22	2	0	20	0	0	0	0	2	4	0	0	432	3	6		0	0	0	0	0	0	0	0	0	0
334	466	1	3	0	0	1	1	2	1	0	0	73	0	170	80	28	2	0	9	0	3	0	0	0	0	0	0	339	3	15		0	0	0	0	0	0	0	1	0	0
335	467	0	0	0	0	0	0	0	0	0	0	52	1	180	85	26	2	0	22	3	3	2	0	2	0	0	0	531	15	17		0	0	0	1	0	0	0	0	1	1
336	472	0	0	0	0	0	0	0	0	0	0	63	1	180	105	32	2	0	25	0	5	0	0	0	0	0	0	439	24	24		0	0	0	0	0	0	0	0	1	0
337	473	1	4	1	1	0	0	0	0	3	1	51	1	185	80	23	2	0	20	3	3	0	0	0	0	0	0	338	2	11		0	0	0	0	0	0	0	0	1	0
338	474	1	2	0	0	2	1	0	0	0	0	62	0	168	90	32	2	0	25	0	5	0	0	0	0	0	0	431	36	36		0	0	0	0	0	0	0	0	1	0
339	475	0	0	0	0	0	0	0	0	0	0	34	1	190	85	24	2	0	4	0	2	0	0	0	0	0	0	552	0.25	1		0	0	0	0	0	0	0	0	0	0
340	478	0	0	0	0	0	0	0	0	0	0	52	1	175	90	29	2	0	25	0	5	0	0	0	0	0	0	156	30	42		0	0	0	0	0	0	0	0	1	0
341	479	0	0	0	0	0	0	0	0	0	0	35	1	185	90	26	2	0	17	2	2	0	0	3	0	0	0	438	1	9		0	0	0	0	0	0	0	0	0	0
342	480	0	0	0	0	0	0	0	0	0	0	28	0	170	50	17	2	0	16	0	0	0	0	4	0	0	0	539	0.5	11		0	0	0	0	0	0	0	0	0	0
343	482	1	6	1	1	2	1	0	0	3	1	61	1	175	80	26	2	0	13	3	0	0	0	2	0	0	1	482	1	4		0	0	0	0	0	0	0	0	0	0
344	483	0	0	0	0	0	0	0	0	0	0	19	1	190	100	22	1	0	8	2	0	0	0	2	0	0	1	455	1	2		0	0	0	0	0	0	0	0	0	0
345	484	0	0	0	0	0	0	0	0	0	0	54	1	170	64	22	2	0	29	1	4	3	0	2	0	0	0	397	14	20		0	0	0	1	0	0	0	0	1	1
346	486	0	0	0	0	0	0	0	0	0	0	31	1	180	75	23	2	0	25	0	5	0	0	0	0	0	0	433	20	22		0	0	0	0	0	0	0	0	1	0
347	487	0	0	0	0	0	0	0	0	0	0	52	0	167	65	23	2	0	4	0	2	0	0	0	0	0	0	481	0.25	1		0	0	0	0	0	0	0	0	0	0
348	488	0	0	0	0	0	0	0	0	0	0	65	0	180	80	25	2	0	13	0	2	0	0	0	3	0	0	438	2	8		0	0	0	0	0	0	0	0	1	0
349	489	1	8	1	1	2	1	3	1	2	1	77	1	170	100	35	3	1	50	5	0	0	0	5	0	0	1	102	1	1	1	1	1	1	1	1	1	1	1	1	1
350	490	0	0	0	0	0	0	0	0	0	0	64	1	185	95	28	2	0	25	0	5	0	0	0	0	0	0	429	41	41		0	0	0	0	0	0	0	0	1	0
351	491	1	1	0	0	1	1	0	0	0	0	64	1	194	95	25	3	1	25	0	5	0	0	0	0	0	0	327	38	38		0	0	0	0	0	0	0	0	1	0
352	492	0	0	0	0	0	0	0	0	0	0	52	1	180	80	25	2	0	9	3	0	0	0	0	0	1	0	549	7	7	7	0	1	1	0	0	0	0	0	1	0
353	493	0	0	0	0	0	0	0	0	0	0	43	1	185	85	25	2	0	57	4	5	0	0	4	0	1	1	387	3	3	3	0	1	1	1	1	1	1	0	1	1
354	494	0	0	0	0	0	0	0	0	0	0	53	1	210	110	25	2	0	18	3	0	0	0	3	0	0	0	412	0.125	2		0	0	0	0	0	0	0	0	0	0
355	495	0	0	0	0	0	0	0	0	0	0	46	1	175	110	36	2	0	38	5	0	3	0	2	0	0	1	68	2	2	2	0	1	1	1	1	0	0	0	0	1
356	496	0	0	0	0	0	0	0	0	0	0	55	1	178	80	25	2	0	20	0	4	0	0	2	0	0	0	457	0.5	4		0	0	0	0	0	0	0	0	1	0
357	497	1	10	3	1	1	1	3	1	3	1	53	0	170	65	22	2	0	4	0	2	0	0	0	0	0	0	528	0.25	1		0	0	0	0	0	0	0	0	0	0
358	498	0	0	0	0	0	0	0	0	0	0	54	1	190	80	22	2	0	34	4	0	0	0	3	3	0	0	324	17	17		0	0	0	1	1	0	0	0	1	1
359	499	1	10	3	1	3	1	2	1	2	1	64	1	175	85	28	2	0	58	5	0	0	5	2	0	1	0	59	1	1	1	1	1	1	1	1	1	1	0	1	1
360	500	0	0	0	0	0	0	0	0	0	0	28	1	170	60	21	1	0	4	0	2	0	0	0	0	0	0	422	0.25	1		0	0	0	0	0	0	0	0	1	0
361	501	1	6	0	0	2	1	1	1	3	1	65	1	172	76	26	2	0	16	4	0	0	0	0	0	0	0	348	2	26		0	0	0	0	0	0	0	0	0	0
362	502	0	0	0	0	0	0	0	0	0	0	44	1	170	93	32	2	0	41	4	0	0	5	0	0	0	0	528	0.5	7		0	0	0	1	0	0	0	0	0	1
363	503	1	8	1	1	3	1	3	1	1	1	32	1	170	70	24	2	0	75	5	5	0	5	5	0	1	1	50	0.125	0.125	0.125	1	1	1	1	1	1	1	0	1	1
364	505	0	0	0	0	0	0	0	0	0	0	63	1	175	80	26	2	0	9	3	0	0	0	0	0	0	1	535	0.25	1		0	0	0	0	0	0	0	0	0	0
365	507	0	0	0	0	0	0	0	0	0	0	78	1	180	90	28	3	1	16	4	0	0	0	0	0	0	0	398	0.25	2		0	0	0	0	0	0	0	1	0	0
366	509	1	2	0	0	0	0	1	1	1	1	86	0	160	53	21	3	1	16	0	4	0	0	0	0	0	0	421	3	8		0	0	0	0	0	0	0	1	1	0
367	510	0	0	0	0	0	0	0	0	0	0	77	0	163	80	30	3	1	5	1	0	0	0	2	0	0	0	388	0.5	2		0	0	0	0	0	0	0	1	0	0
368	511	1	2	0	0	1	1	0	0	1	1	26	0	167	60	22	1	0	59	3	5	0	5	3	0	0	0	569	2	2	2	0	1	1	1	1	1	1	0	1	1
369	512	1	2	0	0	1	1	1	1	0	0	34	1	175	80	26	2	0	41	4	0	0	5	4	0	0	1	296	5	13		0	0	0	1	1	1	1	0	1	1
370	513	1	5	0	0	3	1	1	1	0	0	84	1	175	80	26	3	1	4	0	2	0	0	0	0	0	0	481	0.5	2		0	0	0	0	0	0	0	1	1	0
371	514	1	4	0	0	1	1	1	1	2	1	78	1	175	97	32	3	1	45	2	5	0	4	0	0	0	1	132	3	3	3	0	1	1	1	0	0	0	1	1	1
372	515	1	3	1	1	1	1	0	0	1	1	74	1	182	115	35	2	0	4	0	0	0	0	0	2	0	0	120	0.5	1		0	0	0	0	0	0	0	1	0	0
373	516	0	0	0	0	0	0	0	0	0	0	54	1	176	82	26	2	0	26	3	4	0	0	1	0	0	0	144	19	27		0	0	0	0	1	0	0	0	1	1
374	517	0	0	0	0	0	0	0	0	0	0	30	1	175	70	23	2	0	22	3	0	3	0	3	0	0	1	488	0.25	2		0	0	0	1	0	0	0	0	0	1
375	518	1	6	0	0	3	1	0	0	3	1	79	1	170	90	31	3	1	16	4	0	0	0	0	0	0	1	438	0.25	2		0	0	0	1	0	0	0	1	0	1
376	519	1	2	0	0	0	0	1	1	1	1	28	1	185	85	25	2	0	24	2	0	0	0	4	2	0	0	523	0.125	7		0	0	0	1	1	1	1	0	0	1
377	520	1	6	0	0	3	1	0	0	3	1	82	1	178	85	25	3	1	25	0	5	0	0	0	0	0	0	387	15	15	15	0	1	1	0	0	0	0	1	1	0
378	521	0	0	0	0	0	0	0	0	0	0	31	1	180	75	23	2	0	43	5	3	0	0	3	0	0	0	420	16	53		0	0	0	0	0	0	0	0	0	0
379	522	0	0	0	0	0	0	0	0	0	0	20	0	170	60	21	1	0	75	4	6	0	3	3	2	1	1	63	0.125	0.125	0.125	1	1	1	1	1	1	1	0	1	1
380	523	1	2	0	0	1	1	0	0	1	1	54	1	170	75	26	2	0	17	0	0	0	4	0	1	0	0	398	0.125	2		0	0	0	0	0	0	0	0	0	0
381	524	0	0	0	0	0	0	0	0	0	0	37	0	165	100	37	2	0	38	4	2	0	3	3	0	0	1	477	8	11		0	0	0	1	0	0	0	0	0	1
382	525	0	0	0	0	0	0	0	0	0	0	44	1	180	70	22	2	0	24	0	4	2	2	0	0	1	0	350	7	12		0	0	0	0	0	0	0	0	1	0
383	526	0	0	0	0	0	0	0	0	0	0	24	1	180	75	23	2	0	17	3	0	0	0	2	1	0	0	498	0.125	1		0	0	0	0	0	0	0	0	0	0
384	527	1	6	0	0	2	1	2	1	2	1	86	0	160	45	13	3	1	22	3	2	3	0	0	0	0	0	342	0.5	13		0	0	0	1	0	0	0	1	0	1
385	528	1	9	2	1	2	1	3	1	2	1	68	1	170	65	22	3	1	75	4	6	0	4	0	0	0	0	136	0.75	0.75	0.75	1	1	1	1	0	1	0	0	1	1
386	529	0	0	0	0	0	0	0	0	0	0	47	1	185	90	26	2	0	34	3	5	2	0	0	0	0	0	120	13	27		0	0	0	1	0	0	0	0	1	1
387	530	0	0	0	0	0	0	0	0	0	0	26	0	180	90	28	2	0	32	4	4	0	0	0	0	0	0	225	16	24		0	0	0	1	0	0	0	0	1	1
388	531	0	0	0	0	0	0	0	0	0	0	35	0	165	70	26	2	0	45	0	5	0	4	3	0	0	0	480	8	8	8	0	1	1	1	1	0	0	0	1	1
389	532	1	4	0	0	1	1	2	1	1	1	70	0	170	70	24	3	1	45	4	2	2	2	5	0	1	0	205	0.5	0.5	0.5	1	1	1	1	1	1	1	1	1	1
390	533	0	0	0	0	0	0	0	0	0	0	47	1	175	87	28	2	0	29	4	3	2	0	0	0	0	0	198	14	22		0	0	0	1	0	0	0	0	1	1
391	534	1	6	1	1	2	1	1	1	2	1	62	0	160	75	29	3	1	29	3	2	0	2	4	0	0	1	278	4	7		0	0	0	1	0	0	0	0	1	1
392	535	0	0	0	0	0	0	0	0	0	0	75	0	160	65	25	3	1	34	3	0	0	0	5	0	0	0	336	10	10	10	0	1	1	1	1	0	0	1	1	1
393	536	0	0	0	0	0	0	0	0	0	0	24	1	180	70	22	1	0	57	4	5	0	3	4	0	0	0	352	13	41		0	0	0	1	1	0	0	0	1	1
394	537	0	0	0	0	0	0	0	0	0	0	40	1	180	85	26	2	0	50	5	3	4	0	2	0	0	0	104	19	23		0	0	0	1	1	0	0	0	1	1
395	540	0	0	0	0	0	0	0	0	0	0	47	0	170	80	28	2	0	25	0	5	0	0	0	0	0	0	451	0.5	9		0	0	0	0	0	0	0	0	1	0
396	541	0	0	0	0	0	0	0	0	0	0	63	0	172	74	25	3	1	42	1	5	0	0	4	0	0	0	440	15	22		0	0	0	0	0	0	0	0	1	0
397	542	0	0	0	0	0	0	0	0	0	0	48	0	165	70	26	2	0	48	4	3	0	4	4	0	0	1	136	23	33		0	0	0	1	1	0	0	0	1	1
398	543	0	0	0	0	0	0	0	0	0	0	56	0	165	65	24	2	0	32	4	0	0	0	4	0	0	1	192	0.5	10		0	0	0	1	0	0	0	0	1	1
399	544	1	1	0	0	1	1	0	0	0	0	59	1	180	95	29	3	1	45	3	1	3	0	0	0	1	1	138	10	19		0	0	0	1	0	0	0	0	1	1
400	545	0	0	0	0	0	0	0	0	0	0	18	0	165	55	29	1	0	75	2	6	2	0	0	0	1	1	29	0.25	0.25	0.25	1	1	1	1	1	1	1	0	1	1
401	546	0	0	0	0	0	0	0	0	0	0	22	1	180	75	23	2	0	24	2	4	0	0	2	0	0	0	415	0.5	3		0	0	0	0	0	0	0	0	1	0
402	547	0	0	0	0	0	0	0	0	0	0	32	1	180	80	25	2	0	75	6	6	5	0	0	0	1	1	29	0.125	0.125	0.125	1	1	1	1	1	1	1	0	1	1
403	548	0	0	0	0	0	0	0	0	0	0	73	0	163	70	26	2	0	45	3	6	3	2	0	0	0	0	711	3	3	3	0	1	1	1	1	1	1	1	1	1
404	549	0	0	0	0	0	0	0	0	0	0	53	1	184	84	25	2	0	16	4	0	0	0	0	0	0	1	180	0.25	2		0	0	0	0	0	0	0	0	0	0
405	550	0	0	0	0	0	0	0	0	0	0	58	1	180	80	25	2	0	75	4	6	4	0	0	0	1	1	73	0.25	0.25	0.25	1	1	1	1	1	1	1	0	1	1
406	552	1	1	0	0	0	0	0	0	1	1	56	1	170	68	24	2	0	38	3	4	3	0	2	0	0	1	288	3	16		0	0	0	1	0	0	0	0	1	1
407	553	0	0	0	0	0	0	0	0	0	0	59	1	175	95	31	2	0	75	4	6	4	0	0	0	0	1	306	2	2	2	0	1	1	1	1	1	1	0	1	1
408	555	1	1	0	0	0	0	1	1	0	0	49	1	178	80	25	2	0	10	3	1	0	0	0	0	0	0	460	1	3		0	0	0	0	0	0	0	0	0	0
409	556	1	6	2	1	1	1	2	1	1	1	72	1	170	75	26	4	1	41	3	4	0	4	0	0	0	0	389	13	13	13	0	1	1	1	1	0	0	1	1	1
410	557	0	0	0	0	0	0	0	0	0	0	59	0	165	90	33	2	0	48	4	0	0	4	4	0	1	0	248	3	9		0	0	0	1	1	1	1	0	1	1
411	558	0	0	0	0	0	0	0	0	0	0	22	0	175	80	26	1	0	25	0	1	0	5	0	0	0	0	462	1	2		0	0	0	0	0	0	0	0	1	0
412	559	0	0	0	0	0	0	0	0	0	0	19	1	180	70	22	1	0	57	4	5	0	4	4	4	0	0	478	32	38		0	0	0	1	0	0	0	0	1	1
413	560	0	0	0	0	0	0	0	0	0	0	25	1	185	80	23	1	0	43	3	5	3	0	0	0	0	0	448	17	17	17	0	1	1	1	0	0	0	0	1	1
414	561	1	8	0	0	3	1	3	1	2	1	72	1	185	100	29	3	1	35	4	5	0	0	0	0	1	0	438	15	16		0	0	0	1	1	0	0	1	1	1
415	562	1	1	0	0	0	0	1	1	0	0	46	1	180	85	13	2	0	20	2	0	0	0	4	0	0	0	523	1	2		0	0	0	0	0	0	0	0	0	0
416	563	1	3	0	0	1	1	0	0	2	1	61	0	162	75	29	2	0	59	5	5	0	3	0	0	0	1	497	9	9	9	0	1	1	1	1	1	1	0	1	1
417	564	0	0	0	0	0	0	0	0	0	0	42	1	180	75	23	3	1	75	3	6	4	2	0	0	1	0	46	1	1	1	1	1	1	1	1	1	1	0	1	1
418	565	0	0	0	0	0	0	0	0	0	0	63	1	180	80	25	2	0	75	0	6	4	0	0	0	0	0	268	6	6	6	0	1	1	1	1	1	1	0	1	1
419	566	0	0	0	0	0	0	0	0	0	0	28	1	185	70	20	2	0	75	6	0	0	0	0	2	1	1	50	0.25	0.25	0.25	1	1	1	1	1	1	1	0	0	1
420	567	0	0	0	0	0	0	0	0	0	0	39	1	185	95	28	2	0	47	5	3	0	3	2	0	0	1	70	5	13		0	0	0	1	1	0	1	0	0	1
421	568	1	5	0	0	1	1	2	1	2	1	36	1	178	75	24	2	0	19	0	4	0	0	0	0	0	0	523	0.5	3		0	0	0	0	0	0	0	0	1	0
422	569	1	1	0	0	0	0	1	1	0	0	38	1	185	90	26	2	0	24	3	0	2	2	2	0	0	1	412	0.5	2		0	0	0	0	0	0	0	0	0	0
423	570	1	1	0	0	0	0	0	0	1	1	63	1	180	90	28	2	0	59	3	5	2	5	2	0	0	1	443	28	28		0	0	0	0	0	0	0	0	1	1
424	571	0	0	0	0	0	0	0	0	0	0	30	0	170	70	24	1	0	22	4	1	2	2	0	0	0	0	576	2	3		0	0	0	0	0	0	0	0	0	0
425	572	0	0	0	0	0	0	0	0	0	0	36	0	165	72	26	2	0	41	4	5	0	0	0	0	0	0	435	20	38		0	0	0	1	0	0	0	0	1	1
426	574	0	0	0	0	0	0	0	0	0	0	26	1	180	70	22	1	0	35	4	4	2	0	2	0	0	1	150	4	8		0	0	0	1	0	0	0	0	1	1
427	575	0	0	0	0	0	0	0	0	0	0	27	1	170	72	25	1	0	34	3	4	3	0	2	0	0	1	259	13	20		0	0	0	1	0	0	0	0	1	1
428	576	0	0	0	0	0	0	0	0	0	0	69	1	180	85	26	2	0	75	5	6	2	3	3	0	1	1	84	0.5	0.5	0.5	1	1	1	1	1	1	1	0	1	1
429	578	0	0	0	0	0	0	0	0	0	0	35	1	172	90	30	2	0	27	3	1	3	3	3	0	0	0	121	4	7		0	0	0	1	0	0	0	0	0	1
430	579	0	0	0	0	0	0	0	0	0	0	36	1	180	80	25	2	0	54	5	0	0	2	5	3	0	0	72	3	16		0	0	0	1	1	1	1	0	0	1
431	581	0	0	0	0	0	0	0	0	0	0	37	1	180	90	28	2	0	36	4	4	0	2	0	0	0	0	224	10	15		0	0	0	1	0	0	0	0	1	1
432	582	0	0	0	0	0	0	0	0	0	0	21	0	175	70	23	2	0	15	3	0	1	0	2	0	0	0	487	2	7		0	0	0	0	0	0	0	0	1	0
433	583	1	4	0	0	2	1	0	0	2	1	80	1	180	80	25	3	1	25	0	5	0	0	0	0	0	0	534	3	3	3	0	1	1	0	0	0	0	1	1	0
434	584	1	3	0	0	0	0	1	1	2	1	72	1	175	80	26	3	1	16	0	4	0	0	0	0	0	0	489	5	12		0	0	0	0	1	0	0	1	1	0
435	585	1	2	0	0	1	1	1	1	0	0	80	1	180	90	28	2	0	17	4	0	0	0	1	0	0	1	110	1	5		0	0	0	0	0	0	0	1	0	0
436	586	0	0	0	0	0	0	0	0	0	0	40	1	190	95	26	2	0	24	3	0	0	2	4	0	0	0	468	7	22		0	0	0	1	0	0	0	0	0	1
437	587	0	0	0	0	0	0	0	0	0	0	22	1	185	80	23	1	0	10	0	1	3	0	0	0	0	0	543	0.5	3		0	0	0	0	0	0	0	0	0	0
438	588	0	0	0	0	0	0	0	0	0	0	57	1	185	93	27	2	0	34	1	4	4	0	0	0	0	0	189	13	36		0	0	0	1	0	0	0	0	0	1
439	589	0	0	0	0	0	0	0	0	0	0	39	1	180	90	28	2	0	34	3	3	4	0	3	0	0	0	231	19	22		0	0	0	1	0	0	0	0	0	1
440	593	1	10	1	1	3	1	3	1	3	1	75	0	165	100	37	3	1	26	1	5	0	0	0	0	0	0	365	4	4	4	0	1	1	0	0	0	0	1	1	0
441	594	0	0	0	0	0	0	0	0	0	0	49	1	185	140	41	2	0	16	0	4	0	0	0	0	0	0	422	0.5	3		0	0	0	0	0	0	0	0	1	0
442	596	1	1	0	0	0	0	1	1	0	0	58	1	190	95	26	2	0	18	0	4	1	0	0	1	0	0	458	0.5	11		0	0	0	0	0	0	0	0	1	0
443	597	1	2	0	0	0	0	1	1	1	1	41	0	167	70	25	2	0	29	4	2	2	0	3	0	0	0	546	0.25	15		0	0	0	1	0	0	0	0	1	1
444	599	1	2	0	0	0	0	1	1	1	1	50	1	175	85	28	2	0	29	0	0	0	2	5	0	0	0	567	0.5	9		0	0	0	1	1	0	0	0	0	1
445	600	1	5	0	0	2	1	1	1	2	1	59	1	175	54	18	2	0	41	4	4	4	0	2	3	0	0	274	16	64		0	0	0	1	1	1	1	0	1	1
446	601	1	12	3	1	3	1	3	1	3	1	46	1	175	80	26	3	1	18	4	3	1	0	0	0	0	0	510	1	7		0	0	0	0	0	0	0	0	1	0
447	602	1	5	0	0	2	1	1	1	2	1	44	1	185	100	29	1	0	57	4	0	0	5	4	0	0	1	90	3	3	3	0	1	1	1	1	1	1	0	0	1
448	603	0	0	0	0	0	0	0	0	0	0	28	0	183	68	20	1	0	16	0	4	0	0	0	0	0	0	548	0.5	7		0	0	0	0	0	0	0	0	1	0
449	604	1	1	0	0	1	1	0	0	0	0	37	1	180	80	25	2	0	22	3	3	2	0	0	0	0	1	400	3	8		0	0	0	1	0	0	0	0	1	1
450	606	1	11	3	1	3	1	2	1	3	1	71	1	175	100	33	2	0	20	4	2	0	0	0	0	0	0	435	0.5	4		0	0	0	0	0	0	0	1	1	0
451	609	0	0	0	0	0	0	0	0	0	0	44	1	170	70	24	2	0	14	2	1	3	0	0	0	0	0	440	0.5	1		0	0	0	0	0	0	0	0	1	0
452	610	1	4	0	0	0	0	2	1	2	1	60	1	180	90	28	2	0	75	4	6	0	0	2	1	0	0	440	6	6	6	0	1	1	1	1	1	1	0	1	1
453	611	0	0	0	0	0	0	0	0	0	0	46	0	165	40	15	2	0	20	2	0	0	0	4	0	0	0	422	0.5	2		0	0	0	0	0	0	0	0	1	0
454	612	1	1	0	0	0	0	0	0	1	1	65	1	175	90	29	2	0	50	4	5	0	3	2	1	0	0	55	7	7	7	0	1	1	1	1	1	1	0	1	1
455	613	0	0	0	0	0	0	0	0	0	0	32	1	200	95	24	3	1	16	0	4	0	0	0	0	0	0	465	26	34		0	0	0	0	0	0	0	0	1	0
456	614	0	0	0	0	0	0	0	0	0	0	45	1	190	80	22	2	0	38	3	5	0	3	2	0	0	0	130	4	4	4	0	1	1	1	1	1	1	0	1	1
457	615	0	0	0	0	0	0	0	0	0	0	33	1	193	90	24	1	0	34	2	5	0	0	2	0	0	0	388	12	20		0	0	0	1	0	0	0	0	1	1
458	616	1	8	1	1	3	1	2	1	2	1	79	1	165	80	29	3	1	32	4	0	0	1	3	0	0	1	572	44	44	44	0	0	1	1	0	1	0	1	1	1
